# Supplementary material for: Amine-Reactive BODIPY Dye: Spectral Properties and Application for Protein Labeling
Source: Molecules. 2022 Nov 16;27(22):7911. doi: 10.3390/molecules27227911 (PMC9692440; doi:10.3390/molecules27227911)
Supplement: Supplementary file 1 [file molecules-27-07911-s001.zip]

Archive with 1 entries (1 files):
- molecules-2022608-SI.pdf
